# Supplementary material for: The Impact of SARS-CoV-2 Pandemic on the New Cases of T1DM in Children. A Single-Centre Cohort Study
Source: J Pers Med. 2021 Jun 13;11(6):551. doi: 10.3390/jpm11060551 (PMC8231839; doi:10.3390/jpm11060551)
Supplement: Supplementary file 1 [file jpm-11-00551-s001.zip › Supplementary Table 1.xlsx]

## Sheet: Supplementary Table 1
	Unmatched			Matched
Group	pre-pandemic	pandemic	SMD	pre-pandemic	pandemic	SMD
n	299	147		147	147
Gender = M (%)	163 (54.5)	75 (51.0)	0.07	78 (53.1)	75 (51.0)	0.041
Age (mean (SD))	6.69 (3.98)	8.46 (4.23)	0.432	8.35 (4.01)	8.46 (4.23)	0.028
Background = R (%)	48 (16.1)	56 (38.1)	0.512	44 (29.9)	56 (38.1)	0.173
HbA1c (mean (SD))	11.32 (2.18)	12.47 (2.19)	0.524	12.31 (2.27)	12.47 (2.19)	0.072
